# Supplementary material for: Engineered Fenretinide- and Tocilizumab-Releasing Janus Nanoparticles for Site-Directed Immunochemoprevention of Squamous Cell Carcinoma of the Lung
Source: Pharmaceutics. 2025 Nov 14;17(11):1471. doi: 10.3390/pharmaceutics17111471 (PMC12655460; doi:10.3390/pharmaceutics17111471)
Supplement: Supplementary file 1 [file pharmaceutics-17-01471-s001.zip]

Archive with 1 entries (1 files):
- pharmaceutics-3939227-supplementary.pdf
